# Supplementary material for: Absence of peripapillary retinal nerve-fiber–layer thinning in combined antiretroviral therapy-treated, well-sustained aviremic persons living with HIV
Source: PLoS One. 2020 Mar 10;15(3):e0229977. doi: 10.1371/journal.pone.0229977 (PMC7064175; doi:10.1371/journal.pone.0229977)
Supplement: S1 File — (XLSX) [file pone.0229977.s004.xlsx]

## Sheet: Feuil1
	age (y)	age at HIV diagnosis (y)	sex (M: male/F: female)	Education (1:<12years, 2:≥12 years)	MOCA (Zscore)	Smoking status (1:never, 2:former, 3:current)	Alcohol(1:never, 2:≤3glasses/week, 3:≤2glasses/day	cardiovascular disease (0:no, 1:yes)	renal disease (0:no, 1:yes)	body mass index (kg/height²)	Frailty status ≥3 (0:no, 1:yes)	CSVD (0:no, 1:yes)	WMH (0:no, 1:yes)	microbleed (0:no, 1:yes)	SBI (0:no, 1:yes)	HIV-transmission (1:homo/bisexual, 2:heterosexual, 3:IVDU, 4:unknown)	CDC stages	HIV-seroposity duration (y)	AIDS duration (y)	Duration ARV traitement	Nadir CD4 (cells/µl)	Current CD4 (cells/µl)	current CD8 (cells/µl)	current CD4/CD8	current HIV pIVL (log10)	Highest HIV pIVL (log10)	lipodystrophie (0:no, 1:yes)	Overall pRNFL (µm)	Nasal pRNFL (µm)	Inférior pRNFL (µm)	Temporal pRNFL (µm)	EDTRS total macular volume (mm3)	EDTRS GCL volume (mm3)	fovea EDTRS GCL thickness (µm)	para sup EDTRS GCL thickness (µm)	para temp EDTRS GCL thickness (µm)	para inf EDTRS GCL thickness (µm)	para nasal EDTRS GCL thickness (µm)	peri sup EDTRS GCL thickness (µm)	peri temp EDTRS GCL thickness (µm)	peri inf EDTRS GCL thickness (µm)	peri nasal EDTRS GCL thickness (µm)	choroidal thickness (µm)	HC VA EDTRS score	2.5% LC VA EDTRS	VF foveal threshold (db)	VF MD (dB)	VF PSD (dB)	color vision (total error score)
PLHIV	40-49	15-19	F	2	1.55	1	2	1	0	20.3	0	1	1	0	0	2	A	22.96		20.74	300	451	408	1.11	1	4	0	83	39	111	82	8.1	0.792	7.1	34.33	35.62	43.64	42.09	29.08	23.84	25.63	23.51	199	83	18	38	-3.84	1.55
PLHIV	50-59	20-24	M	2	0.79	3	2	0	0	21.6	0	0	0	0	0	3	A	28.632		18.25	80	527	1205	0.44	1	5.29	1	93	81	114	62	8.71	0.964	12.33	45.97	45.3	52.67	48.05	32.56	27.69	34.03	28.8	392	90	23	36	-0.74	1.65	13.7
PLHIV	50-59	30-44	M	2	1.08	2	2	0	0	21	0	1	1	0	0	1	B	26.434		12.93	447	1119	754	1.48	1	5.04	1	83	58	103	73	8.13	0.793	26.13	42.59	39.66	37.52	36.8	29.21	22.25	24.54	23.43	291	86	34	39	-1.49	1.82	16.8
PLHIV	50-59	25-29	M	2	1.08	3	2	0	0	28	0	0	0	0	0	1	C	27.661		7.4	103	654	1259	0.52	1	5.07	1	102	79	140	65	8.61	0.794	5.83	32.61	30.04	30.55	30.88	29.79	28.34	26.29	27.45	376	82	19	36	-1.23	2.33	21.1
PLHIV	70-79	40-44	M	1	0.69	3	1	0	0	25.5	0	1	1	0	0	1	C	29.952	23.95	22.45	267	657	856	0.77	1	4.2	1	89	67	115	65	8.33	0.854	10.35	36.87	44.57	43.51	47.2	28.2	25.03	29.54	25.88	304	79	18	33	-2.68	2.09	14.7
PLHIV	40-49	20-24	M	2	1.2	1	2	0	0	23.4	0	0	0	0	0	1	A	21.834		15.16	190	847	847	1	1	4.81	0	106	90	149	79	9.16	1.004	27.29	51.3	52.9	57.39	54.99	33.22	27.93	30.77	28.99	343	81	15	37	-0.45	1.91	14.3
PLHIV	60-69	35-39	M	2	0.55	3	2	0	0	20.6	0	0	0	0	0	1	B	24.424		20.15	84	500	1405	0.36	1	3.43	1	84	42	112	89	8.91	0.917	25.37	48.64	51.67	57.94	56.68	25.09	25.7	30.18	24.65	335	82	28	36	-2.22	2.5	22.5
PLHIV	40-49	20-24	M	1	0.92	1	2	1	0	22.5	0	0	0	0	0	1	B	19.384		17.18	234	492	425	1.16	1	5.54	0	103	74	138	65	9.05	0.976	14.85	45.12	48.69	43.26	40.67	35.11	30.11	32.04	30.18	344	87	26	37	-2.1	1.88
PLHIV	30-39	20-24	F	1	0.69	2	2	0	0	21.4	0	0	0	0	0	1	A	14.905		14.44	266	691	691	1	1	4.64	0	102	70	147	53	8.03	0.813	28.5	40.89	42.11	44.7	45.39	24.02	23.67	27.37	22.49	646	87	23	39	0	1.64	15.8
PLHIV	30-39	20-24	M	2	0.83	2	1	0	0	22.4	0	0	0	0	0	1	A	12.46		12.45	400	695	868	0.8	1			108	98	136	72	9.81	1.167	32.34	60.56	62.45	65.2	62.78	36.8	33.76	38.29	31.65	480	95	26	39	-1.65	1.64	20
PLHIV	50-59	35-39	F	2	1.38	2	2	1	0	26.1	0	0	0	0	0	2	A	16.988		15.25	342	1075	1048	1.03	1	5.18	1	107	67	135	100	8.95	1.048	25.54	56.27	55.37	53.58	59.04	39.2	28.68	30.99	28.77	339	88	19	37	0.12	1.45	15.3
PLHIV	50-59	25-29	F	2	1.08	3	2	0	0	26.5	0	1	1	0	0	2	B	26.667		17.82	145	1053	1024	1.03	1	5.25	1	86	59	113	71	8.17	0.899	18.74	50.39	42.3	44.2	38.16	34.04	25.67	29.69	25.34	340	87	29	36	0.49	1.15	15.3
PLHIV	50-59	30-34	M	2	0.2	2	2	0	0	20.6	0	1	1	0	0	1	A	20.027		7.31	169	652	1232	0.53	1	4.25	0	96	78	104	65	8.7	0.877	10.22	47.15	40.37	36.87	36.05	33.76	26.06	28.95	27.57	307	83	26	39	0.77	1.64	15.4
PLHIV	50-59	30-34	M	2	0.79	1	2	0	0	25.8	0	0	0	0	0	1	A	25.966		17.19	294	1136	766	1.48	1	4.45	1	102	69	130	82	8.51	0.916	20.99	51.74	48.33	49.42	51.01	31.46	25.2	28.82	24.68	485	85	32	38	-2.44	2.08	15.3
PLHIV	40-49	30-34	M	2	0.92	1	2	0	0	25.4	0	0	0	0	0	1	A	17.322		17.29	428	778	724	1.07	1	5.4	1	85	53	113	66	8.4	0.797	16.26	35.22	39.75	44.87	39.75	24.7	22.41	31.68	21.72	348	90	34	33	1.12	1.24	11.4
PLHIV	40-49	25-29	M	2	0.92	1	2	1	0	22	0	0	0	0	0	1	A	20.29		16.23	592	1268	1156	1.1	1	4.64	1	98	56	131	80	9.02	1.057	20.22	58.88	58.12	55.12	59.49	36.24	30.05	31.69	29.8	279	90	30	36	-1.92	1.8	13.7
PLHIV	40-49	25-29	M	2	0.6	3	2	0	0	27	0	0	0	0	0	1	A	16.151		15.9	546	1262	631	2	1	5.02	0	98	84	128	70	8.86	0.951	7.72	48.41	50.42	47.1	47.8	34.43	27.5	29.54	29	304	87	31	36	-1.7	2.65	18.1
PLHIV	60-69	30-35	M	1	1.21	3	2	0	0	21.3	0	0	0	0	0	1	A	27.028		22.42	407	1696	1901	0.89	1	4.32	1	96	65	141	62	8.42	0.89	15.5	38.94	40.48	40.63	34.48	32.2	27.65	30.96	29.15	151	87	30	39	0.3	1.45	15.8
PLHIV	70-79	45-49	M	2	0.98	1	2	1	0	20.5	0	1	1	0	0	1	A	26.319		15.72	249	469	1061	0.44	1	4.9	1	101	80	122	63	8.01	0.831	26.84	42.08	38.84	39.98	40.28	27.55	26.09	26.81	24.5	280	84	14	35	-3.17	1.68	13.7
PLHIV	50-59	25-29	M	2	1.67	1	2	0	0	27.1	0	0	0	0	0	1	B	27.398		17.26	358	969	1557	0.62	1	4.29	1	114	95	142	80	9.41	1.104	19.39	54.57	62.29	56.67	51.49	42.84	33.23	34.34	28.47	512	88	29	39	-1.18	1.62	18.6
PLHIV	60-69	45-49	M	2	1.54	2	2	0	0	23	0	1	1	0	0	1	A	17.922		15.87	292	476	676	0.7	1	3.94		103	87	132	58	8.6	0.886	13.29	36.6	38.78	39.47	34.87	30.9	30.17	32.34	27.15	492	93	23	38	1.14	1.39	16.9
PLHIV	50-59	30-34	M	2	0.79	1	2	0	0	26.8	0	0	0	0	0	1	A	20.947		17.53	77	509	474	1.07	1	5.11	1	98	70	124	63	9	1.01	9.43	53.76	49.21	51.23	51.09	35.85	30.83	32.13	29.71	383	89	19	37	-2.65	2.39	18.2
PLHIV	40-49	30-34	M	2	0.6	1	2	0	0	21.7	0	0	0	0	0	1	A	15.565		15.53	483	767	1039	0.74	1	4.86	1	98	82	130	60	8.59	0.934	12.25	44.02	51.6	38.42	30.24	36.73	34.15	26.23	28.6	349	88	26	39	-2.64	2.31	14.3
PLHIV	50-59	35-39	M	1	1.17	3	2	0	0	24.2	0	1	1	0	0	1	C	17.057	16.9	16.86	260	1226	788	1.56	1	5.58	1	101	77	132	74	9.33	0.971	23.33	51.93	53.28	51.67	49.18	32.06	29.13	30.81	26.69	177	88	20	37	-2.67	2.16	14.2
PLHIV	60-69	30-34	M	2	0.91	2	2	1	0	22.9	0	0	0	0	0	1	B	28.471		19.5	130	540	499	1.08	1	4.34	1	108	90	146	73	8.85	1.042	19.68	49.52	56.37	52.63	53.1	35.87	31.29	34.52	29.27	257	86	22	35	-2.5	1.84	12.5
PLHIV	50-59	25-29	M	2	1.38	2	2	0	0	20.3	0	0	0	0	0	1	B	23.274		21.36	300	659	931	0.71	1	4.76	1	106	80	148	83	8.78	0.987	24.27	59.28	47.74	49.2	53.51	36.45	26.18	29.87	28.12	422	83	17	40	0.2	1.62	14.7
PLHIV	60-69	45-49	M	2	1.87	1	2	0	0	23.1	0	1	1	0	1	1	C	18.541	10.87	18.58	90	432	1029	0.42	1	2.01	1	106	88	106	64	8.29	0.941	15.31	47.69	49.83	51.77	42.24	34.07	27.46	30.59	26.28	356	90	28	35	-3.54	3.05	23.5
PLHIV	70-79	60-64	M	2	0.54	1	2	0	0	17.6	0	1	1	1	0	1	A	12.734		12.64	444	725	725	1	1	5.58	0	108	96	137	73	8.61	0.977	22.53	50.75	48.51	45.26	51.32	35.06	29.56	28.77	29.35	289	89	18	36	-0.43	1.29	19
PLHIV	50-59	30-34	M	2	0.71	3	2	0	0	27.7	0	0	0	0	0	2	A	16.698		9.74	60	1349	755	1.79	1	5.7	0	73	60	104	53	8.26	0.775	15.02	49.1	39.46	23.26	26.24	31.92	22.1	25.49	23.44	387	82	18	39	-5.23	4.28	17.8
PLHIV	40-49	25-29	M	2	0.92	3	2	0	0	21.1	0	0	0	0	0	1	A	14.724		10.57	80	713	566	1.26	1	5.43	0	110	85	137	75	8.54	0.989	16.7	48.26	50.05	54.25	49.92	34.14	31.76	31.95	26.33	259	85	22	39	-2.57	2.59	16.5
PLHIV	60-69	35-39	M	2	1.58	3	2	0	0	29.7	0	1	1	0	0	1	B	28.876		9.52	196	822	870	0.94	1	4.65	0	103	118	134	50	8.53	1.052	22.49	47.5	57.69	58.23	57.99	35.83	30.79	33.69	28.9	275	91	20	36	-1.3	1.49	16.2
PLHIV	30-39	25-29	M	2	0.45	2	2	0	0	24	0	0	0	0	0	1	A	11.094		5.59	304	616	1156	0.53	1	5.4	0	112	106	136	62	9.03	1.005	17.33	55.88	56.59	49.86	54.26	35.19	27.89	30.09	29.45	410	93	38	38	0.87	1.34	16.2
PLHIV	60-69	55-59	M	2	1.8	2	2	0	0	29.7	0	1	1	0	0	2	A	11.006		9.87	196	612	919	0.67	1	5.66	1	105	68	134	80	8.91	0.966	15.56	51.42	52.48	52.72	51.4	30.85	29.96	30.74	27	231	83	11	35	-1.65	1.5	14.6
PLHIV	50-59	40-44	M	2	1.38	3	2	0	0	18.2	0	1	1	0	0	1	C	11.428	11.12	8.25	173	947	573	1.65	1	5.7	1	96	72	126	85	8.43	0.881	15.26	42.83	46.03	46.13	46.12	31.76	25.54	29.26	23.57	388	89	28	35	-1.39	1.79	14.5
PLHIV	40-49	35-39	M	2	0.6	1	2	0	0	24	0	0	0	0	0	1	A	14.24		19.82	539	1053	756	1.39	1	5.7	0	113	98	145	71	9.13	1.075	14.43	52.35	58.41	56.82	56.81	37.05	33.93	35.8	27.85	350	89	29	39	1.47	1.14	15.1
PLHIV	50-59	35-39	F	2	2.09	2	2	0	0	20.3	0	1	1	0	0	2	A	17.437		17.41	507	1073	500	2.15	1	4.79	1	103	71	140	62	9.1	1.096	20.28	60.54	45.44	62.38	60.56	37.71	33.35	35.35	29.68	325	87	25	37	-1.43	1.93	15.1
PLHIV	50-59	35-39	M	1	1.17	2	2	0	0	22.5	0	0	0	0	0	1	C	21.78		16.79	175	481	767	0.63	1	4.11	0	90	71	119	60	9.02	0.995	25.67	53.47	56.49	55.75	53.44	30.64	27.34	32.5	28.16	194	85	18	37	-1.85	2.88	14.4
PLHIV	70-79	45-49	M	2	1.84	2	2	0	0	21.7	0	0	0	0	0	1	C	26.549		18.4	331	1108	739	1.5	1	4.93	1	96	81	110	66	8.88	0.955	15.44	57.96	35.28	41.66	37.98	35.35	29.93	31.48	29.96	275	93	12	35	-3.58	2.81	15.1
PLHIV	50-59	40-44	M	2	0.71	2	2	0	0	21.3	0	1	1	0	0	1	A	17.462		16.01	370	988	1527	0.65	1	5.14	1	94	54	120	74	8.43	0.928	27.2	49.26	50.46	51.86	46.05	29.76	26.94	30.3	25.54	292	73	3	36	-5.69	7.41	18.4
PLHIV	30-39	25-29	M	2	1.21	3	2	0	0	21.7	0	0	0	0	0	1	A	10.535		10.48	173	528	513	1.03	1	5.7	0	111	87	147	83	9.25	1.042	17.67	51.27	53.45	60.77	53.78	34.67	27.74	35.99	30.66	339	97	28	38	0.84	1.11	17.7
PLHIV	50-59	35-39	M	1	1.17	1	2	0	0	19.2	0	0	0	0	0	1	B	21.862		20.52	147					5.3	1	88	66	117	64	8.46	0.903	15.74	41.99	41.57	52.74	51	25.71	31.43	31.83	23.44	260	88	24	37	-0.17	1.61	15.2
PLHIV	30-39	20-24	F	2	0.68	3	2	0	0	29	0	0	0	0	0	2	C	18.311	17.81	18.23	232	904	1026	0.88	1	3.88	1	107	100	144	63	8.94	0.928	14.05	40.5	49.62	49.42	42.67	34.85	27.4	31.24	25.45	355	87	17	36	-1.71	1.67	21.5
PLHIV	50-59	40-44	M	2	0.22	1	2	0	0	23.4	0	1	1	0	0	4	A	14.204		14.02	220	410	760	0.54	1	5.2	0	96	88	118	54	8.64	0.904	23.19	50.91	42.87	42.44	40.28	35.29	27.79	26.54	25.02	507	94	27	38	-2.16	2.2	11.4
PLHIV	50-59	40-44	M	2	0.43	1	2	0	0	26.8	0	0	0	0	0	3	C	10.576	10.52	10.39	84	751	1283	0.59	1	5.44	0	113	80	139	102	8.6	1.156	13.15	55.23	63.36	67.13	47.31	41.13	38.17	37.35	30.72	268	89	20	38	-0.39	1.3
PLHIV	50-59	25-29	M	2	0.94	2	2	0	0	24.3	0	0	0	0	0	1	C	24.315	19.32	21.31	201	409	1100	0.37	1	3.77		94	53	115	84	8.66	1.013	11.36	44.96	48.47	57.88	44.35	37.41	32.6	32.58	28.98	409	93	27	38	-0.96	2.47	16.1
PLHIV	60-69	45-49	M	1	2.03	2	2	0	0	24.6	0	1	1	0	0	2	A	20.005		19.92	106	835	664	1.26	1	2.26	0	98	71	120	67	8.42	0.828	13.12	36.63	33.41	35.32	33.24	28.25	28.52	31.36	24.95	270	89	24	37	1.82	1.42	12.4
PLHIV	40-49	15-19	F	1	0.98	2	1	0	0	18.7	0	0	0	0	0	2	B	26.281		10.05	250	1768	1989	0.89	1	5.21	0	114	94	150	75	9.07	1.027	6.06	53.8	44.22	51.5	39.74	39.03	32.29	35.34	30.2	211	90	22	37	-1.82	1.8	17.3
PLHIV	50-59	30-34	M	2	2.32	2	1	0	0	20.3	0	0	0	0	0	1	B	24.564		15.73	449	1136	883	1.29	1	4.49	1	98	61	121	69	8.56	1.083	31.13	59.41	64.13	60.61	49.83	33.78	32.01	34.25	30.14	168	89	26	37	-0.52	1.16	14.5
PLHIV	50-59	25-29	M	2	1.96	1	2	0	0	20	0	0	0	0	0	1	B	22.338		12.9	308	586	832	0.7	1	4.74	0	113	121	142	68	9.16	1.095	20.77	57.39	54.68	54.85	62.22	38.33	30.41	32.06	34.58	296	90	29	37	1.39	1.69	19.4
PLHIV	40-49	25-29	M	1	1.51	1	1	0	0	21.9	0	1	1	0	0	1	A	20.427		17.05	382	12	12	1	1	4.89	0	97	68	131	73	8.71	1.012	22.59	52.88	57.69	54.97	55.62	33.77	28.06	31.81	28.36	513	80	15	38	-1.47	1.81	21
PLHIV	60-69	40-44	M	1	1.77	2	2	0	0	23	0	0	0	0	0	1	A	23.149		21.33	203	525	595	0.88	1	5.33	1	111	88	164	68	8.73	0.88	13.22	42.39	45.07	42.45	35.58	28.86	29.04	31.96	25.67	334	87	18	36	-3.38	3.66	14.3
PLHIV	40-49	25-29	M	2	1.24	1	2	0	0	21.6	0	0	0	0	0	1	A	13.079		10.6	257	661	626	1.06	1	5.04	0	113	92	151	69	9.13	1.161	22.68	62.07	58.82	58.68	52.76	40.1	35.15	36.65	34.68	280	84	24	37	-0.94	1.62	15.8
PLHIV	50-59	30-34	M		1.38	1	2	0	0	19.5	0	1	1	0	0	1	C	17.41	17.34	17.34	44	526	706	0.75	1	5.5		89	59	106	74	8.12	0.888	13.15	39.83	50.78	48.54	45.71	29.39	28.08	29.68	23.51	283	77	9	35	-4.56	3.62	17
PLHIV	60-69	40-44	M	2	1.5	2	2	1	0	22.6	0	1	1	1	0	1	C	23.302	17.61	19.6	238	537	788	0.68	1	5.51	1	94	54	124	71	8.04	0.895	18.26	50.26	50.26	51.06	48.06	29.2	25.78	28.29	23.51	175	91	23	38	-1.04	1.84	20
PLHIV	40-49	35-39	M	2	0.29	1	1	0	0	23.8	0	1	1	0	0	3	C	14.048	7.46	16.8	72	656	868	0.76	1	3.34	0	95	56	136	78	9.16	0.875	3.58	28.52	33.56	39.88	30.15	36.04	28.28	31.67	29.34	390	86	26	38	0.16	1.6	19.5
PLHIV	40-49	15-19	M	2	1.71	1	2	1	0	20.3	0	0	0	0	0	2	A	23.496		21.28	300	451	408	1.11	1	4	0	82	57	108	69	7.78	0.92	11.54	50.93	50.31	48.59	43.5	30.7	26.08	31.61	26.26	234	88	18	38	-0.54	1.34	15.8
HUC	40-49		M	1	2.05	2	1	0	0		0	0	0	0	0													115	89	150	88	9.33	1.141	34.7	62.25	59.44	58.89	63.73	39.18	32.43	36.8	28.94	356	94	26	38	0.43	1.48	17.2
HUC	50-59		F	2	1.95	1	2	0	0		0	0	0	0	0													102	74	147	63	8.53	0.982	10.43	46.61	46.46	47.31	46.4	32.98	30.37	34.75	30.36	374	89	34	39	-0.5	1.43	18.2
HUC	50-59		F	2	0.79	1	2	0	0		0	1	1	0	0													86	80	106	55	8.25	0.769	12.64	38.63	37.43	38.38	36.76	27.04	24.1	21.9	25.47	258	82	9	37	-0.14	1.81	26.6
HUC	50-59		F	2	1.67	3	2	0	0		0	0	0	0	0													111	78	152	81	8.47	0.974	16.51	49.74	48.48	52.8	55.82	30.24	26.21	35.23	28.16	362	85	5	36	-0.35	3.67	11.4
HUC	60-69		M	1	2.03	2	3	0	0		0	0	0	0	0													89	104	100	52	8.6	0.712	14.49	39.12	37.83	29.25	29.1	27.16	25.08	21.71	19.36	127	84	6	36	-2.92	2.14	19.4
HUC	70-79		M	2	1.84	3	1	0	0		0	0	0	0	0													91	81	105	91	7.92	0.858	7.55	43.68	43.74	39.43	39.9	34.35	27.21	25.64	24.17	228	88	22	34	2.02	1.67	15.1
HUC	60-69		M	2	2.02	2	2	0	0		0	1	1	1	0													88	75	106	71	8.78	0.954	15.88	52.97	57.68	46.8	52.18	33.42	29.55	25.62	27.03	175	87	22	39	1.03	1.52	15.7
HUC	60-69		M	2	1.21	2	2	0	0		0	0	0	0	0													102	81	129	72	8.71	0.943	19.96	52.72	43.13	50.36	48.92	36.97	28.68	25.95	25.57	252	93	27	38	0.67	1.63	15.1
HUC	60-69		M	2	1.8	1	2	0	0		0	1	1	0	1													84	64	119	50	8.03	0.726	17.03	39.14	37.97	39.96	39.87	23.99	20.24	20.93	22.77	193	85	36	39	0.25	1.72	11.4
HUC	80-89		M	1	3.45	1	2	0	0		0	1	1	0	0													87	67	124	46	7.61	0.731	8.8	28.88	36.64	37.19	31.83	25.84	24.01	23.7	23.17	223	84	24	36	-0.18	1.61	11.4
HUC	70-79		M	2	0.88	1	2	0	0		0	0	0	0	0													101	69	126	78	8.58	0.865	16.36	44.43	38.57	39.31	40.83	32.11	25.43	30.38	24.19	182	89	32	36	1.17	1.62	19.9
HUC	30-39		M	2	1.21			0	0		0	0	0	0	0													89	84	107	60	8.2	0.785	6.81	42.32	33.55	33.54	33.93	30.91	24.69	24.21	24.6	200	84	19	38	1.15	1.16	13.9
HUC	30-39		M	2	0.07	2	2	0	0		0	0	0	0	0													94	62	114	90	8.91	1.061	22.92	48.79	58.37	61.12	53.44	35.44	31.57	35.62	28.6	345	84	23	39	-2.46	1.73	15.8
HUC	40-43		M	2	0.29	1	2	0	0		0	0	0	0	0													119	78	158	76	9.23	1.087	20.15	51.04	59.18	57.98	53.43	35.91	30.98	36.77	32.28	508	93	32	38	-1.42	1.44	16.8
HUC	50-59		M	2	1.38	1	1	0	0		0	0	0	0	0													97	84	130	63	8.85	0.852	25.52	45.36	48.68	46.23	42.14	27.34	24.69	26.06	24.88	269	95	28	38	0.1	1.14	13.7
HUC	70-79		M	2	1.56	3	2	0	0		0	1	1	0	0													92	59	111	73	8.23	0.729	9.24	37.72	35.56	37.68	33.52	24.82	24.78	23.39	22.26	186	85	16	40	-1.46	2.68	14.6
HUC	30-39		F	2	0.83	3	2	0	0		0	0	0	0	0													108	89	143	63	9.22	0.892	9.43	29.88	40.24	40.93	35.18	35.91	26.91	28.56	31.82	275	89	29	38	0.52	1.25	11.4
HUC	50-59		M	2	1.37	1	1	0	0		0	1	1	0	0													116	106	149	68	8.28	1.041	13.36	51.96	44.36	54.12	51.06	37.31	33.22	36.39	27.62	349	90	19	36	-0.48	1.73	17.7
HUC	60-69		M	2	0.22	1	1	0	0		0	0	0	0	0													94	65	117	72	8.64	1.078	9.97	43.67	58.47	52.81	51.53	38.95	31.91	38.75	31.12	350	94		35	-5.13	4.24	24.4
HUC	40-49		M	1	0.71	3	2	0	0		0	0	0	0	0													105	72	150	76	9.15	1.028	13.03	50.09	45.45	53.68	48.97	34.03	33.42	36.02	30.25	474	84	15	37	-0.87	1.67	13.7
HUC	30-39		M	1	1.62	1	2	0	0		0	0	0	0	0													101	79	135	77	8.95	0.959	16.49	53.82	50.79	50.27	53.41	36.1	27.26	27.81	25.52	224	90	42	38	0.34	2.45	11.4
HUC	30-39		M	2	1.03	1	1	0	0		0	0	0	0	0													108	92	128	72	9.44	1.133	11.5	48.96	54.5	58.81	55.89	43.25	32.76	37.38	33.5	400	81	16	38	-1.75	3.37	15.1
HUC	30-39		F	1	-0.26	1	2	0	0		0	0	0	0	0													98	59	154	67	9.27	1.03	11.25	51.23	53.86	55.67	54.97	36.08	29.68	31.51	31.02	250	95	32	38	-1.93	2.07	13.7
HUC	40-49		M	2	-0.69	2	1	0	0		0	0	0	0	0													112	84	149	68	9.01	1.074	18.28	47.38	48.93	56.22	60.78	33.41	31.8	36.57	34.41	336	85	35	38	-0.33	2.04	17.3
HUC	30-39		M	2	2.25	1	2	0	0		0	0	0	0	0													108	82	141	72	9.07	1.02	23.95	59.29	57.5	49.38	54.5	35.98	26.57	29.53	31.07	187	73	18	38	0.4	1.36	14.9
HUC	50-59		M	1	0.71	1	2	0	0		0	0	0	0	0													103	88	134	67	9.29	1.026	24.96	56.05	52.38	49.41	58.67	34.44	29.69	32.44	29	521	89	28	37	-1.92	2.14	21.3
HUC	40-49		M	1	2.03	1	2	0	0		0	1	1	0	0													105	84	152	62	8.93	1.01	25.64	59.42	52.85	50.11	55.58	36.28	26.19	29.76	29.75	338	89	25	41	-1.17	2.57	17.4
HUC	50-59		M	2	1.38	1	2	0	0		0	0	0	0	0													106	75	133	72	9.08	1.061	19.86	50.2	49.53	59.7	52.4	33.67	31.41	38.14	31.06	300	89	17	38	0.59	1.09	17.4
HUC	60-69		M	1	2.03	1	2	0	0		0	0	0	0	0													103	57	152	81	8.91	0.939	18.86	44.89	41.04	58.59	53.18	30.14	25.63	33.36	26.53	319	89	25	36	-1.68	2.18	14
HUC	40-49		M	1	1.71	2	2	0	0		0	0	0	0	0													103	62	127	101	8.4	0.97	23.5	48.46	50.09	53.37	52.83	29.97	28.02	32.01	28.74	178	90	35	37	1	1.35	12.5
HUC	60-69		M	2	2.03	3	2	0	0		0	0	0	0	0													104	70	133	62	8.53	1.005	25.11	49.43	51.76	52.39	45.18	32.02	31.3	36.59	27.64	342	88	14	36	-0.97	1.97	23.2
HUC	50-59		M	2	1.38	1	2	0	0		0	0	0	0	0													100	106	140	54	8.62	0.887	14.73	42.26	48.13	50.78	44.97	27.62	26.39	31.71	24.4	396	90	35	35	2.4	1.61	11.4
HUC	60-69		M	2	1.14	3	2	0	0		0	1	1	0	0													97	69	120	69	8.36	0.874	24.61	43.03	48.84	48.1	47.85	26.51	24.86	29.73	24.8	225	83	16	37	0.36	1.37	14
HUC	50-59		M	1	-0.07	2	2	0	0		0	0	0	0	0													97	70	125	71	8.46	0.99	10.4	47.84	45.5	56.13	53.35	32.74	29.62	34.91	27.53	274	89	28	33	-0.89	1.9	17.1
HUC	50-59		M	2	1.67	3	2	0	0		0	0	0	0	0													97	64	120	75	9.17	1.047	19.78	56.3	59.98	55.54	51.61	38.37	31.96	30.88	27.07	383	85	30	39	0.6	1.56	13
HUC	50-59		M	2	1.08	1	2	0	0		0	0	0	0	0													85	53	113	76	8.66	0.842	11.59	40.42	47.52	33.26	33.99	32.58	29.08	25.44	24.22	117	89	30	37	0.75	1.51	12.4
HUC	40-49		F	2	1.55	3	2	0	0		0	1	0	1	0													96	75	123	54	8.77	0.876	10.85	49.7	39.22	39.01	33.44	32.94	25.12	27.77	30.02	212	84	18	35	0.45	1.18	11.4
HUC	50-59		M	2	1.08	1	2	0	0		0	0	0	0	0													102	87	134	77	8.53	0.904	13.51	44.65	41.64	40.83	37.3	34.09	30.72	31.77	23.13	372	83	16	33	-1.51	2.53	19.2
HUC	40-49		M	2	1.24	1	2	0	0		0	0	0	0	0													92	55	125	62	7.91	0.824	8.29	39.4	42.7	42.6	40.29	31.41	23.76	29.05	21.21	264	91	33	38	1.29	1	12.5
HUC	50-59		M	2	1.67	3	2	0	0		0	1	0	1	0													112	74	142	88	9.35	0.999	21.74	54.56	54.52	52.98	56.42	33.5	27.08	31.79	28.64	444	95	32	37	0	1.65	15.3
HUC	60-69		M	1	2.3	3	2	0	0		0	1	1	1	0													90	71	106	71	8.09	0.799	13.61	41.9	39.72	39.44	41.07	29.5	22.86	24.53	23.66	308	86	23	39	-0.32	2.42	19.1
HUC	50-59		M	2	1.37	1	2	0	0		0	1	1	0	0													96	70	131	54	8.51	0.827	28.36	44.82	43.62	48.69	44.67	25.99	24.67	24.4	22.9	312	89	27	38	2.27	1.22	12.5
HUC	40-49		M	2	1.46	1	2	0	0		0	0	0	0	0													101	68	134	60	8.24	0.91	12.66	46.19	40.21	49.81	51.01	29.92	26.38	31.09	27.01	360	85	22	35	-0.83	1.35	12.5
HUC	50-59		M	2	1.67	3	2	0	0		0	0	0	0	0													100	83	126	75	8.21	0.959	7.27	47.86	49.09	43.67	33.66	30.91	29.47	38.26	29.83	258	90	24	36	-2.83	2.62	30.3
HUC	40-49		M	2	-0.03	3	3	0	0		0	0	0	0	0													107	86	130	69	8.77	1.059	18.76	52.24	57.83	58.3	58.07	32.46	29.94	38.34	28.94	366		30	38	-2.85	2.57	13
HUC	50-59		M	2	-0.69	3	2	0	0		0	1	1	0	0													107	91	141	65	8.69	1.038	17.68	51.52	59.73	56.85	51.48	37.48	29.86	32.64	29.06	257	89	18	39	0.28	1.8	16.8
HUC	50-59		M	2	2.24	3	1	0	0		0	0	0	0	0													93	84	134	28	8.27	0.607	2.07	13.74	17.85	18.92	18.75	23.32	23.61	22.63	24.09	255	89	9	33	0.11	1.56	18.5
HUC	50-59		M	2	0.49	3	2	0	0		0	1	1	0	0													92	56	123	78	8.39	0.99	9.29	48.18	48.54	49.75	48.55	38.3	30.71	30.78	27.77	515	94	25	38	0.86	1.58	21.9
HUC	50-59		M	2	1.38	3	2	0	0		0	0	0	0	0													94	63	121	60	7.84	0.914	18.94	46.92	48.6	45.52	45.91	31.56	28.17	30	24.14	311	90	25	38	-0.27	1.61	35.5
HUC	60-69		M	2	0.55	1	2	0	0		0	0	0	0	0													88	62	135	45	8.96	0.916	3.69	30.78	38.16	40	39.43	35.14	29.87	32.31	30.9	384	84	22	34	-3.05	2.45	18.2
HUC	50-59		M	2	1.95	3	2	0	0		0	0	0	0	0													101	67	132	73	8.64	0.988	16.16	45.38	50.92	51.72	49.14	32.77	28.6	35.54	28.38	286	68	31	39	0.92	1.56	14.6
HUC	50-59		M	2	1.08	3	2	0	0		0	0	0	0	0													103	82	142	76	9.08	1.047	16.05	56.27	44.88	57.29	59.3	42.6	29.7	30.8	27.56	395	93		40	1.73	1.62	16.9
HUC	40-49		M	2	1.55	3	2	0	0		0	0	0	0	0													105	87	135	80	8.95	0.912	18.35	44.87	45.99	46	47	32.6	26.17	27.65	28.1	235	99	34	37	-0.44	1.19	22.6
HUC	30-39		F	2	0.45	1	2	0	0		0	0	0	0	0													106	70	135	69	8.4	0.929	20.36	46.42	51.31	50.03	49.75	29.82	25.54	31.47	26.55	477	89	30	37	-0.43	1.31	15.7
HUC	30-39		M	2	2.5	3	2	0	0		0	0	0	0	0													95	64	125	68	8.56	0.881	9.76	47.36	46.39	47.06	49.95	28.63	22.43	30.94	26.42	274	90	34	37	-1.52	1.89	11.4
HUC	80-89		M		2.5			0	0		0	0	0	0	0													98	83	117	70	8.28	0.934	12.94	51.96	48.25	45.87	41.73	36.84	28.16	27.33	26.53	357	83	5	36	0.47	2.04	11.4
[truncated: 5 more columns]
